# Supplementary material for: Cigarette Smoking, Risky Alcohol Consumption, and Marijuana Smoking among University Students in Germany: Identification of Potential Sociodemographic and Study-Related Risk Groups and Predictors of Consumption
Source: Healthcare (Basel). 2023 Dec 16;11(24):3182. doi: 10.3390/healthcare11243182 (PMC10742791; doi:10.3390/healthcare11243182)
Supplement: Supplementary file 1 [file healthcare-11-03182-s001.zip]

Archive with 1 entries (1 files):
- healthcare-2686482-supplementary.pdf
